# Supplementary material for: Warming and Drought Stress Modify Scent and Rewards in Flowers of Highbush Blueberry Affecting Pollinator Preferences
Source: Plants (Basel). 2026 Jun 2;15(11):1719. doi: 10.3390/plants15111719 (PMC13259225; doi:10.3390/plants15111719)
Supplement: Supplementary file 1 [file plants-15-01719-s001.zip]

Archive with 1 entries (1 files):
- plants-4255187-supplementary.pdf
